# Supplementary material for: PHOG-BLAST – a new generation tool for fast similarity search of protein families
Source: BMC Evol Biol. 2006 Jun 22;6:51. doi: 10.1186/1471-2148-6-51 (PMC1522020; doi:10.1186/1471-2148-6-51)
Supplement: Additional File 2 — PHOG-BLAST [file 1471-2148-6-51-S2.zip]

Archive with 5 entries (5 files):
- ReferenceClusters
- BalibaseAMA
- BalibaseBMA
- BLOSUM62
- PhogBlast.java
