# Supplementary material for: PHOG-BLAST – a new generation tool for fast similarity search of protein families
Source: BMC Evol Biol. 2006 Jun 22;6:51. doi: 10.1186/1471-2148-6-51 (PMC1522020; doi:10.1186/1471-2148-6-51)
Supplement: Additional File 2 — PHOG-BLAST [file 1471-2148-6-51-S2.zip › ReferenceClusters]

20
 0.486  0.019  0.016  0.014  0.022  0.017  0.023  0.062  0.008  0.030  0.038  0.023  0.015  0.015  0.016  0.081  0.041  0.003  0.011  0.059 
 0.035  0.509  0.028  0.018  0.006  0.038  0.032  0.021  0.022  0.019  0.033  0.094  0.011  0.012  0.013  0.035  0.029  0.006  0.015  0.023 
 0.033  0.033  0.476  0.062  0.007  0.029  0.033  0.043  0.029  0.015  0.021  0.042  0.008  0.011  0.014  0.067  0.043  0.003  0.015  0.017 
 0.032  0.022  0.069  0.522  0.004  0.026  0.081  0.030  0.018  0.011  0.016  0.035  0.006  0.008  0.016  0.048  0.028  0.003  0.009  0.015 
 0.039  0.011  0.014  0.010  0.702  0.008  0.010  0.019  0.007  0.014  0.024  0.009  0.008  0.014  0.010  0.033  0.025  0.004  0.010  0.030 
 0.041  0.054  0.036  0.029  0.004  0.435  0.069  0.020  0.024  0.020  0.038  0.065  0.019  0.012  0.012  0.042  0.034  0.005  0.013  0.028 
 0.055  0.039  0.032  0.086  0.004  0.057  0.427  0.023  0.015  0.017  0.026  0.066  0.009  0.009  0.020  0.045  0.033  0.003  0.011  0.024 
 0.053  0.018  0.033  0.025  0.007  0.013  0.020  0.657  0.009  0.011  0.015  0.024  0.006  0.010  0.013  0.043  0.019  0.003  0.007  0.016 
 0.025  0.026  0.040  0.021  0.005  0.034  0.021  0.018  0.582  0.014  0.024  0.025  0.007  0.027  0.011  0.028  0.018  0.008  0.049  0.016 
 0.033  0.011  0.008  0.007  0.009  0.008  0.010  0.011  0.006  0.437  0.138  0.012  0.031  0.040  0.008  0.016  0.026  0.005  0.016  0.169 
 0.036  0.016  0.009  0.008  0.010  0.013  0.014  0.013  0.008  0.103  0.500  0.015  0.049  0.052  0.009  0.019  0.023  0.007  0.019  0.077 
 0.045  0.113  0.038  0.028  0.005  0.051  0.057  0.023  0.019  0.022  0.035  0.401  0.011  0.010  0.017  0.044  0.038  0.003  0.012  0.027 
 0.045  0.015  0.014  0.008  0.010  0.026  0.015  0.013  0.008  0.064  0.139  0.013  0.450  0.039  0.008  0.024  0.029  0.006  0.016  0.060 
 0.027  0.013  0.009  0.008  0.008  0.009  0.011  0.012  0.012  0.046  0.092  0.011  0.023  0.528  0.009  0.019  0.020  0.021  0.080  0.040 
 0.055  0.025  0.018  0.027  0.005  0.020  0.034  0.025  0.011  0.019  0.030  0.036  0.007  0.013  0.559  0.045  0.030  0.004  0.010  0.029 
 0.087  0.023  0.044  0.034  0.014  0.023  0.029  0.051  0.015  0.017  0.024  0.030  0.011  0.014  0.020  0.436  0.087  0.004  0.014  0.025 
 0.053  0.024  0.032  0.022  0.013  0.022  0.024  0.022  0.012  0.030  0.035  0.030  0.014  0.014  0.013  0.107  0.470  0.003  0.011  0.050 
 0.025  0.018  0.012  0.011  0.006  0.010  0.014  0.015  0.014  0.026  0.046  0.015  0.016  0.067  0.011  0.022  0.016  0.579  0.052  0.024 
 0.024  0.018  0.017  0.010  0.007  0.012  0.015  0.014  0.033  0.026  0.045  0.017  0.013  0.120  0.010  0.022  0.019  0.026  0.521  0.031 
 0.061  0.014  0.009  0.008  0.016  0.010  0.015  0.013  0.007  0.145  0.088  0.017  0.021  0.026  0.011  0.023  0.045  0.004  0.015  0.453 
cluster=0 maxelements=3139.0 averagedistance=0.850312 distancetoReference=97.648025
cluster=1 maxelements=2099.0 averagedistance=0.849762 distancetoReference=98.449216
cluster=2 maxelements=1365.0 averagedistance=0.822707 distancetoReference=98.977178
cluster=3 maxelements=2099.0 averagedistance=0.858323 distancetoReference=96.895671
cluster=4 maxelements=554.0 averagedistance=0.908100 distancetoReference=98.085812
cluster=5 maxelements=882.0 averagedistance=0.798873 distancetoReference=98.160781
cluster=6 maxelements=2901.0 averagedistance=0.825142 distancetoReference=96.908971
cluster=7 maxelements=3530.0 averagedistance=0.915359 distancetoReference=88.753255
cluster=8 maxelements=594.0 averagedistance=0.869132 distancetoReference=95.013472
cluster=9 maxelements=2819.0 averagedistance=0.868579 distancetoReference=88.025201
cluster=10 maxelements=4064.0 averagedistance=0.872554 distancetoReference=96.387160
cluster=11 maxelements=2609.0 averagedistance=0.809726 distancetoReference=95.001489
cluster=12 maxelements=544.0 averagedistance=0.828730 distancetoReference=93.871659
cluster=13 maxelements=1541.0 averagedistance=0.868923 distancetoReference=94.545642
cluster=14 maxelements=1944.0 averagedistance=0.878853 distancetoReference=97.969004
cluster=15 maxelements=1887.0 averagedistance=0.815755 distancetoReference=98.864393
cluster=16 maxelements=1928.0 averagedistance=0.834210 distancetoReference=98.664559
cluster=17 maxelements=447.0 averagedistance=0.879468 distancetoReference=92.922548
cluster=18 maxelements=1277.0 averagedistance=0.866189 distancetoReference=96.513137
cluster=19 maxelements=3031.0 averagedistance=0.857679 distancetoReference=92.636680
AverageAlignment=0.023821
ProteinIdentity=0.270935
NProfiles=39254
 1.0  -0.0  -0.0  -0.1  -0.0  -0.0  0.0  0.1  -0.1  0.0  0.0  -0.0  -0.0  -0.1  -0.0  0.2  0.1  -0.1  -0.1  0.1 
 -0.0  1.0  -0.0  -0.1  -0.1  0.1  0.0  -0.1  -0.0  -0.1  -0.1  0.3  -0.1  -0.1  -0.1  -0.0  -0.0  -0.1  -0.1  -0.1 
 -0.0  -0.0  1.0  0.1  -0.1  -0.0  -0.0  0.0  -0.0  -0.1  -0.1  0.0  -0.1  -0.1  -0.1  0.1  0.0  -0.1  -0.1  -0.1 
 -0.1  -0.1  0.1  1.0  -0.1  -0.0  0.2  -0.0  -0.1  -0.1  -0.1  -0.0  -0.1  -0.1  -0.1  0.0  -0.0  -0.1  -0.1  -0.1 
 -0.0  -0.1  -0.1  -0.1  1.0  -0.1  -0.1  -0.1  -0.1  -0.1  -0.1  -0.1  -0.1  -0.1  -0.1  -0.1  -0.1  -0.1  -0.1  -0.1 
 -0.0  0.1  -0.0  -0.0  -0.1  1.0  0.1  -0.1  -0.0  -0.1  -0.1  0.1  -0.1  -0.1  -0.1  -0.0  -0.0  -0.1  -0.1  -0.1 
 0.0  0.0  -0.0  0.2  -0.1  0.1  1.0  -0.1  -0.1  -0.1  -0.1  0.1  -0.1  -0.1  -0.0  0.0  -0.0  -0.1  -0.1  -0.1 
 0.1  -0.1  0.0  -0.0  -0.1  -0.1  -0.1  1.0  -0.1  -0.1  -0.1  -0.1  -0.1  -0.1  -0.0  0.1  -0.0  -0.1  -0.1  -0.1 
 -0.1  -0.0  -0.0  -0.1  -0.1  -0.0  -0.1  -0.1  1.0  -0.1  -0.1  -0.1  -0.1  -0.1  -0.1  -0.1  -0.1  -0.1  0.0  -0.1 
 0.0  -0.1  -0.1  -0.1  -0.1  -0.1  -0.1  -0.1  -0.1  1.0  0.4  -0.1  0.1  0.1  -0.1  -0.1  -0.0  -0.1  -0.0  0.6 
 0.0  -0.1  -0.1  -0.1  -0.1  -0.1  -0.1  -0.1  -0.1  0.4  1.0  -0.1  0.3  0.2  -0.1  -0.1  -0.0  -0.0  -0.0  0.2 
 -0.0  0.3  0.0  -0.0  -0.1  0.1  0.1  -0.1  -0.1  -0.1  -0.1  1.0  -0.1  -0.1  -0.0  0.0  -0.0  -0.1  -0.1  -0.1 
 -0.0  -0.1  -0.1  -0.1  -0.1  -0.1  -0.1  -0.1  -0.1  0.1  0.3  -0.1  1.0  0.0  -0.1  -0.1  -0.1  -0.1  -0.1  0.1 
 -0.1  -0.1  -0.1  -0.1  -0.1  -0.1  -0.1  -0.1  -0.1  0.1  0.2  -0.1  0.0  1.0  -0.1  -0.1  -0.1  0.0  0.3  0.0 
 -0.0  -0.1  -0.1  -0.1  -0.1  -0.1  -0.0  -0.0  -0.1  -0.1  -0.1  -0.0  -0.1  -0.1  1.0  -0.0  -0.1  -0.1  -0.1  -0.1 
 0.2  -0.0  0.1  0.0  -0.1  -0.0  0.0  0.1  -0.1  -0.1  -0.1  0.0  -0.1  -0.1  -0.0  1.0  0.3  -0.1  -0.1  -0.1 
 0.1  -0.0  0.0  -0.0  -0.1  -0.0  -0.0  -0.0  -0.1  -0.0  -0.0  -0.0  -0.1  -0.1  -0.1  0.3  1.0  -0.1  -0.1  0.1 
 -0.1  -0.1  -0.1  -0.1  -0.1  -0.1  -0.1  -0.1  -0.1  -0.1  -0.0  -0.1  -0.1  0.0  -0.1  -0.1  -0.1  1.0  0.0  -0.1 
 -0.1  -0.1  -0.1  -0.1  -0.1  -0.1  -0.1  -0.1  0.0  -0.0  -0.0  -0.1  -0.1  0.3  -0.1  -0.1  -0.1  0.0  1.0  -0.1 
 0.1  -0.1  -0.1  -0.1  -0.1  -0.1  -0.1  -0.1  -0.1  0.6  0.2  -0.1  0.1  0.0  -0.1  -0.1  0.1  -0.1  -0.1  1.0 
