# Supplementary material for: PHOG-BLAST – a new generation tool for fast similarity search of protein families
Source: BMC Evol Biol. 2006 Jun 22;6:51. doi: 10.1186/1471-2148-6-51 (PMC1522020; doi:10.1186/1471-2148-6-51)
Supplement: Additional File 2 — PHOG-BLAST [file 1471-2148-6-51-S2.zip › PhogBlast.java]

import java.io.*;
import java.util.StringTokenizer;
/**
 * PhogBlast - An algorithm to compare multiple alignments
 * Authors: Igor Merkeev, Andrey Mironov
 * @SA - Standalone mode - the query sequence is hashed inside PhogBlast
 * @NONSA - Non-standalone mode - the query sequence is hashed outside PhogBlast
 * @GAPINIT - gap initiation penalty
 * @GAPPENALTY - gap continuation penalty
 * @NTWOS - minimum number of 2-tuples on a diagonal for the diagonal to be included into comparison
 * @SCORECUTOFF - minimum score of one segment for the segment to be included into comparison
 * @HOMEDIR - this is a home directory where must reside a file with column clusters, a file with
 * BLOSUM62 matrix, two files with multiple alignments to test PhogBlast
 */
public class PhogBlast {

    final static int MAXCOGS = 10000;
    final static int MAXAA = 20;
    final static int MAXLENGTH = 10000;
    final static int MAXTWOPOSITIONS = 500;
    static double[] weights = new double[MAXCOGS + 1];
    static double[] profile = new double[MAXAA];
    final static int MAXREFCLUSTERS = 30;

    final static String HOMEDIR = "c:/phogblast/";
    final static String FILEA = "BalibaseAMA";
    final static String FILEB = "BalibaseBMA";
    static int[][] blosum = new int[MAXAA + 1][MAXAA + 1];
    static String[] sequences = new String[MAXCOGS];
    static byte[][] consensusesB = new byte[MAXCOGS][];
    static byte[][] consensusesA = new byte[MAXCOGS][];
    static int numberSequences;
    static int numberReferenceClusters;
    static double[][] referenceClusters = new double[MAXREFCLUSTERS][MAXAA];
    final static int MAXSEGMENTS = 10000;
    static final int NONSA = 0;
    final static int SA = 1;
    final static int GAPINIT = 10;
    final static int GAPPENALTY = 1;
    final static int NTWOS = 3;
    final static int SCORECUTOFF = 20;
    static short[][][] hashArray = new short[MAXAA + 1][MAXAA + 1][MAXTWOPOSITIONS + 1];
    static short[][] twoPositions = new short[2 * MAXLENGTH][MAXTWOPOSITIONS + 1];
    static SEGMENTS[] segments = new SEGMENTS[MAXSEGMENTS + 1];
    final static int UP = 0;
    final static int LEFT = 1;
    final static int DIAGONAL = 2;
    static int strongBBHs = 0;

    static int totalColumns = 0;
    static int Plus2Columns = 0;
    static int Minus2Columns = 0;
    static int xColumns = 0;

    static class SEGMENTS {
        short iIBegin;
        short iIEnd;
        short iJBegin;
        short iJEnd;
        short iScore;
        short iNTwos;
        short iDiagonal;
    }

 /**
 * This is how we test PHOG-BLAST
 * Authors: Igor Merkeev, Andrey Mironov
 * PHOG-BLAST is used to restore BBHs between two databases of multiple alignments derived
 * from BALIBASE. It must find 70 true positiove BBHs and 30 false positive BBHs
 * Smith-Waterman can be used to correct the resluts
 */

    public static void main(String args[]) throws Exception {

        init();

        int[] bestHitScoresA = new int[MAXCOGS + 1];
        int[] bestHitsA = new int[MAXCOGS];
        int[] bestHitScoresB = new int[MAXCOGS];
        int[] bestHitsB = new int[MAXCOGS];

        for (int cogIndexAB = 0; cogIndexAB < MAXCOGS; cogIndexAB++) {
            bestHitScoresA[cogIndexAB] = 0;
            bestHitsA[cogIndexAB] = -1;
            bestHitScoresB[cogIndexAB] = 0;
            bestHitsB[cogIndexAB] = -1;
        }//for

        PrintWriter outputFile = new PrintWriter(new FileWriter(HOMEDIR + "/BBHTest"));

        BufferedReader inputFileA = new BufferedReader(new FileReader(HOMEDIR + FILEA));

        String lineBuffer = new String();

        int cogIndexA = 0;
        for (; ;) {
            lineBuffer = inputFileA.readLine();
            if (lineBuffer == null) {
                break;
            }
            int numberSequences = Integer.parseInt(lineBuffer);
            cogIndexA++;
            for (int sequence = 1; sequence <= numberSequences; sequence++) {
                lineBuffer = inputFileA.readLine();
                sequences[sequence] = lineBuffer;
            }
            System.out.println("A=" + cogIndexA);
            consensusesA[cogIndexA] = CreateConsensus(numberSequences);
        }//while
        int numberCogs = cogIndexA;


        System.out.println("totalColumns=" + totalColumns);
        System.out.println("Minus2Columns=" + Minus2Columns);
        System.out.println("Plus2Columns=" + Plus2Columns);
        System.out.println("xColumns=" + xColumns);

        BufferedReader inputFileB = new BufferedReader(new FileReader(HOMEDIR + FILEB));

        int cogIndexB = 0;
        for (; ;) {
            lineBuffer = inputFileB.readLine();
            if (lineBuffer == null) {
                break;
            }
            int numberSequences = Integer.parseInt(lineBuffer);
            cogIndexB++;
            for (int sequence = 1; sequence <= numberSequences; sequence++) {
                lineBuffer = inputFileB.readLine();
                sequences[sequence] = lineBuffer;
            }
            System.out.println("B=" + cogIndexB);
            consensusesB[cogIndexB] = CreateConsensus(numberSequences);
        }//while

        long timeStart = System.currentTimeMillis();

        for (cogIndexB = 1; cogIndexB <= numberCogs; cogIndexB++) {
            if (cogIndexB % 10 == 0) {
                System.out.println("cogIndexB=" + cogIndexB);
            }
            PreparehashArray(consensusesB[cogIndexB]);
            for (cogIndexA = 1; cogIndexA <= numberCogs; cogIndexA++) {

                int score = RunPhogBlast(SA, consensusesA[cogIndexA], consensusesB[cogIndexB], NTWOS);
                //System.out.println(cogIndexA+" "+cogIndexB+" "+score);
                if (score > bestHitScoresA[cogIndexA]) {
                    bestHitsA[cogIndexA] = cogIndexB;
                    bestHitScoresA[cogIndexA] = score;
                }//if
                if (score > bestHitScoresB[cogIndexB]) {
                    bestHitsB[cogIndexB] = cogIndexA;
                    bestHitScoresB[cogIndexB] = score;
                }//if
            }  //for ICOG
        }  //for JCOG

        long timeElapsed = System.currentTimeMillis() - timeStart;

        long timeElapsedMin = timeElapsed / (1000L);

        System.out.println("timeElapsed=" + timeElapsedMin);


        int numberFalseBBHs = 0;
        int numberTrueBBHs = 0;

        for (cogIndexA = 1; cogIndexA <= numberCogs; cogIndexA++) {

            if (bestHitsA[cogIndexA] == -1) {
                continue;
            }
            if ((bestHitsB[bestHitsA[cogIndexA]] == cogIndexA)) {
                if (bestHitsA[cogIndexA] != cogIndexA) {
                    numberFalseBBHs++;
                }//if
                else {
                    numberTrueBBHs++;
                }//if
            }//if
        }//for

        System.out.println("PHOG-BLAST:True=" + numberTrueBBHs + " False=" + numberFalseBBHs);

        //fine tuning 1
        for (cogIndexA = 1; cogIndexA <= numberCogs; cogIndexA++) {
            if (bestHitsA[cogIndexA] == -1) {
                continue;
            }
            if (bestHitsB[bestHitsA[cogIndexA]] != cogIndexA) {
                cogIndexB = bestHitsA[cogIndexA];
                if (bestHitsB[cogIndexB] == -1) {
                    continue;
                }
                if (bestHitsA[bestHitsB[cogIndexB]] == cogIndexB) {
                    continue;
                }

                int score1 = SmithWaterman(consensusesA[cogIndexA], consensusesB[cogIndexB]);
                int cogIndexA1 = bestHitsB[cogIndexB];

                int score2 = SmithWaterman(consensusesA[cogIndexA1], consensusesB[cogIndexB]);
                if (score2 < score1) {
                    bestHitsB[cogIndexB] = cogIndexA;
                }//if
            }//if
        }//for

        numberFalseBBHs = 0;
        numberTrueBBHs = 0;
        for (cogIndexA = 1; cogIndexA <= numberCogs; cogIndexA++) {
            if (bestHitsA[cogIndexA] == -1) {
                continue;
            }
            if ((bestHitsB[bestHitsA[cogIndexA]] == cogIndexA)) {
                if (bestHitsA[cogIndexA] != cogIndexA) {
                    numberFalseBBHs++;
                }//if
                else {
                    numberTrueBBHs++;
                }//if
            }//if
        }//for

        System.out.println("SW:True=" + numberTrueBBHs + " False=" + numberFalseBBHs);

        inputFileA.close();
        inputFileB.close();

        outputFile.close();

    }// cog extract

    static void init() {
        for (int segment = 0; segment <= MAXSEGMENTS; segment++) {
            segments[segment] = new SEGMENTS();
        }

        try {

            BufferedReader inputFileReferenceClusters = new BufferedReader(new FileReader(HOMEDIR + "ReferenceClusters"));

            ReadBlosum();
            //read random clusters
            String lineBuffer = inputFileReferenceClusters.readLine();
            numberReferenceClusters = Integer.parseInt(lineBuffer);
            for (int ICluster = 0; ICluster < numberReferenceClusters; ICluster++) {
                lineBuffer = inputFileReferenceClusters.readLine();
                StringTokenizer t = new StringTokenizer(lineBuffer, " ");
                for (int IAA = 0; IAA < MAXAA; IAA++) {
                    String sToken = t.nextToken();
                    referenceClusters[ICluster][IAA] = Double.parseDouble(sToken);
                }//for
            }//for
         }
        catch (Exception ex) {
            System.out.println("Exception occured " + ex);
        }
    } //init


    static int Char2Int(char aa) {

        switch (aa) {
            case 'A':
                return 0;
            case 'R':
                return 1;
            case 'N':
                return 2;
            case 'D':
                return 3;
            case 'C':
                return 4;
            case 'Q':
                return 5;
            case 'E':
                return 6;
            case 'G':
                return 7;
            case 'H':
                return 8;
            case 'I':
                return 9;
            case 'L':
                return 10;
            case 'K':
                return 11;
            case 'M':
                return 12;
            case 'F':
                return 13;
            case 'P':
                return 14;
            case 'S':
                return 15;
            case 'T':
                return 16;
            case 'W':
                return 17;
            case 'Y':
                return 18;
            case 'V':
                return 19;
            case '-':
                return 20;
        } //switch

        return 0;

    }

    static char Int2Char(int aa) {

        switch (aa) {
            case 0:
                return 'A';
            case 1:
                return 'R';
            case 2:
                return 'N';
            case 3:
                return 'D';
            case 4:
                return 'C';
            case 5:
                return 'Q';
            case 6:
                return 'E';
            case 7:
                return 'G';
            case 8:
                return 'H';
            case 9:
                return 'I';
            case 10:
                return 'L';
            case 11:
                return 'K';
            case 12:
                return 'M';
            case 13:
                return 'F';
            case 14:
                return 'P';
            case 15:
                return 'S';
            case 16:
                return 'T';
            case 17:
                return 'W';
            case 18:
                return 'Y';
            case 19:
                return 'V';
            case 20:
                return '-';
        } //switch

        return 0;

    }

    static void ReadBlosum() {
        int iIAA, iJAA;
        String sBuffer = new String();
        String sToken = new String();
        //int iRead;
        try {
            BufferedReader in = new BufferedReader(new FileReader(HOMEDIR + "blosum62"));
            for (iJAA = 0; iJAA <= MAXAA; iJAA++) {
                blosum[MAXAA][iJAA] = 0;
            } //for
            for (iIAA = 0; iIAA <= MAXAA; iIAA++) {
                blosum[iIAA][MAXAA] = 0;
            } //for

            sBuffer = in.readLine();
            sBuffer = in.readLine();
            sBuffer = in.readLine();
            sBuffer = in.readLine();
            sBuffer = in.readLine();
            sBuffer = in.readLine();
            sBuffer = in.readLine();
            //read blosum matrix
            for (iIAA = 0; iIAA < MAXAA; iIAA++) {
                sBuffer = in.readLine();
                StringTokenizer t = new StringTokenizer(sBuffer, " ");
                sToken = t.nextToken();
                for (iJAA = 0; iJAA < MAXAA; iJAA++) {
                    blosum[iIAA][iJAA] = Integer.parseInt(t.nextToken());
                } //for
                sToken = t.nextToken();
                sToken = t.nextToken();
                sToken = t.nextToken();
                sToken = t.nextToken();
            }//for
            in.close();

        } catch (Exception ex) {
            System.out.println("file not found");
        }
    }

    static byte[] CreateConsensus(int numberSequences) {
        char AA;
        double[] AACounts = new double[MAXAA + 1];
        int sequenceLength;
        int position;
        //int iEmpty;
        int integerAA;
        //int iSequence;
        //int iNSignGenes;
        byte cluster;
        double distance;
        double distanceMax;
        byte clusterMax;
        double distanceMaxMax;
        int clusterMaxMax;
        double totalAA;

        System.out.println("numberSequences=" + numberSequences);

        CalculateWeights(numberSequences);


        sequenceLength = sequences[1].length();
        byte work[] = new byte[sequenceLength];

        for (position = 0; position < sequenceLength; position++) {
            totalColumns++;
            for (integerAA = 0; integerAA < MAXAA; integerAA++) {
                AACounts[integerAA] = 0;
            }//for
            //  iEmpty = 1;
            //  iNSignGenes = 0;
            for (int sequence = 1; sequence <= numberSequences; sequence++) {
                AA = sequences[sequence].charAt(position);
                if (AA != '-') {
                    //        iEmpty = 0;
                    //      iNSignGenes++;
                    integerAA = Char2Int(AA);
                    AACounts[integerAA] = AACounts[integerAA] + weights[sequence];
                }//if
            }//for
            //pseudocounts
            totalAA = 0;
            for (integerAA = 0; integerAA < MAXAA; integerAA++) {
                totalAA = totalAA + AACounts[integerAA];
            }//for
            for (integerAA = 0; integerAA < MAXAA; integerAA++) {
                profile[integerAA] = AACounts[integerAA] / totalAA;
            }//for
            clusterMax = -1;
            distanceMax = -100;
            for (cluster = 0; cluster < numberReferenceClusters; cluster++) {
                distance = DistanceProfileReference(cluster);
                if (distance > distanceMax) {
                    distanceMax = distance;
                    clusterMax = cluster;
                }//if
            }//for
            clusterMaxMax = -1;
            distanceMaxMax = -100;
            for (cluster = 0; cluster < numberReferenceClusters; cluster++) {
                if (cluster == clusterMax) continue;
                distance = DistanceProfileReference(cluster);
                if (distance > distanceMaxMax) {
                    distanceMaxMax = distance;
                    clusterMaxMax = cluster;
                }//if
            }//for
            if (distanceMax >= 0.5) {
                work[position] = clusterMax;
            }//if
            else {
                work[position] = MAXAA;
                xColumns++;
            }//else
            if (distanceMaxMax >= 0.5 && blosum[clusterMax][clusterMaxMax] < 0) {
                //               work[position] = MAXAA;
                Minus2Columns++;
            }//if
            if (distanceMaxMax >= 0.5 && blosum[clusterMax][clusterMaxMax] >= 0) {
                Plus2Columns++;
            }//if

        }//position

        return work;

    }

///////////////////////////////////////////////////////////////////////////////

    static void CalculateWeights(int numberSequences) {
        char AA;
        int[] present = new int[MAXAA + 1];
        int sequenceLength;
        int position;
        int s;
        int integerAA;
        int sequence;
        int ssequence;
        double sum;

        sequenceLength = sequences[1].length();
        int[] r = new int[sequenceLength];

        for (position = 0; position < sequenceLength; position++) {
            for (integerAA = 0; integerAA <= MAXAA; integerAA++) {
                present[integerAA] = 0;
            }//for
            for (sequence = 1; sequence <= numberSequences; sequence++) {
                AA = sequences[sequence].charAt(position);
                integerAA = Char2Int(AA);
                present[integerAA] = 1;
            }//for NGenesInCog
            r[position] = 0;
            for (integerAA = 0; integerAA <= MAXAA; integerAA++) {
                r[position] = r[position] + present[integerAA];
            }//for
        }//position

        //calculate weights
        for (sequence = 1; sequence <= numberSequences; sequence++) {
            weights[sequence] = 0;
            for (position = 0; position < sequenceLength; position++) {
                s = 0;
                AA = sequences[sequence].charAt(position);
                for (ssequence = 1; ssequence <= numberSequences; ssequence++) {
                    if (sequences[ssequence].charAt(position) == AA) {
                        s++;
                    }//if
                }//for
                weights[sequence] = weights[sequence] + 1.0 / ((double) r[position] * (double) s);
            }//position
        }//for

        sum = 0;
        for (sequence = 1; sequence <= numberSequences; sequence++) {
            sum = sum + weights[sequence];
        }//for

        for (sequence = 1; sequence <= numberSequences; sequence++) {
            weights[sequence] = weights[sequence] / sum;
            // weights[sequence] = 1;
        }//for

    }

    static double DistanceProfileReference(int JCluster) {

        double S, T, U;
        double IAverage;
        double JAverage;
        int IAA;

        S = 0;
        for (IAA = 0; IAA < MAXAA; IAA++) {
            S = S + profile[IAA];
        }//for
        IAverage = S / 20.;

        S = 0;
        for (IAA = 0; IAA < MAXAA; IAA++) {
            S = S + referenceClusters[JCluster][IAA];
        }//for
        JAverage = S / 20.;

        S = 0;
        for (IAA = 0; IAA < MAXAA; IAA++) {
            S = S + (profile[IAA] - IAverage) * (referenceClusters[JCluster][IAA] - JAverage);
        }//for

        T = 0;
        for (IAA = 0; IAA < MAXAA; IAA++) {
            T = T + (profile[IAA] - IAverage) * (profile[IAA] - IAverage);
        }//for

        U = 0;
        for (IAA = 0; IAA < MAXAA; IAA++) {
            U = U + (referenceClusters[JCluster][IAA] - JAverage) * (referenceClusters[JCluster][IAA] - JAverage);
        }//for

        return S / (Math.sqrt(T * U));

    }

    static void PreparehashArray(byte[] SequenceJ) {
        int IAA, JAA;
        int ILine;
        int NPositions;
        int lengthJ = SequenceJ.length;
        for (IAA = 0; IAA <= MAXAA; IAA++) {
            for (JAA = 0; JAA <= MAXAA; JAA++) {
                hashArray[IAA][JAA][0] = 0;
            }//for
        }//for

        for (ILine = 0; ILine < lengthJ - 2; ILine++) {
            IAA = SequenceJ[ILine + 0];
            JAA = SequenceJ[ILine + 1];
            if (IAA == MAXAA && JAA == MAXAA) continue;
            NPositions = hashArray[IAA][JAA][0];
            if (NPositions >= MAXTWOPOSITIONS) {
                //System.out.println("NPositions>=MAXPOSITIONS\n");

            } //if
            if (NPositions < MAXTWOPOSITIONS) {
                NPositions++;
                hashArray[IAA][JAA][0] = (short) NPositions;
                hashArray[IAA][JAA][NPositions] = (short) ILine;
            } //if
        } //for line
    }


    static int RunPhogBlast(int iStandAlone, byte[] SequenceI, byte[] SequenceJ, int MaxTwos) {

        int Score = 0;
        int ScoreMax = 0;

        int IPosition = 0;

        int StartPosition;
        int EndPosition;
        int iIAA, iJAA;
        int IDelta;
        int Delta;

        int ITwoPosition;
        int ILeft;
        int IRight;
        int ISegment = 0;
        int ITwo;
        int NSegments;
        int ISwap;
        int[] ScoreSegment = new int[MAXSEGMENTS];
        int[] SegmentLength = new int[MAXSEGMENTS];
        int[] SegmentPointer = new int[MAXSEGMENTS];
        int MaxScoreSegment;
        int IISegment;

        int SegmentLengthTotal;
        int NSegmentMax;
        int iDeltaX;
        int iDeltaY;
        int iGAPPen;
        int IAA, JAA;
        int IOffset;
        int ILine;
        int NTwos;
        int NPositions;
        SEGMENTS Segment = new SEGMENTS();

        int lengthI = SequenceI.length;
        int lengthJ = SequenceJ.length;

        if (iStandAlone == SA) {

            for (IAA = 0; IAA <= MAXAA; IAA++) {
                for (JAA = 0; JAA <= MAXAA; JAA++) {
                    hashArray[IAA][JAA][0] = 0;
                }//for
            }//for

            for (ILine = 0; ILine < lengthJ - 2; ILine++) {
                IAA = SequenceJ[ILine + 0];
                JAA = SequenceJ[ILine + 1];
                if (IAA == MAXAA && JAA == MAXAA) continue;
                NPositions = hashArray[IAA][JAA][0];
                if (NPositions < MAXTWOPOSITIONS) {
                    NPositions++;
                    hashArray[IAA][JAA][0] = (short) NPositions;
                    hashArray[IAA][JAA][NPositions] = (short) ILine;
                } //if
            } //for line

        }//if

        for (IOffset = 0; IOffset < lengthJ + lengthI; IOffset++) {
            twoPositions[IOffset][0] = 0;
        }//for

        for (ILine = 0; ILine < lengthI - 2; ILine++) {
            IAA = SequenceI[ILine + 0];
            JAA = SequenceI[ILine + 1];
            if (IAA == MAXAA && JAA == MAXAA) continue;
            NPositions = hashArray[IAA][JAA][0];
            for (IPosition = 1; IPosition <= NPositions; IPosition++) {
                Delta = hashArray[IAA][JAA][IPosition] - ILine + lengthI;
                NTwos = twoPositions[Delta][0];
                if (NTwos < MAXTWOPOSITIONS) {
                    NTwos++;
                    twoPositions[Delta][0] = (short) NTwos;
                    twoPositions[Delta][NTwos] = (short) ILine;
                }//
            } //for
        } //for ILine


        for (IDelta = 0; IDelta < (lengthJ + lengthI); IDelta++) {
            if (twoPositions[IDelta][0] < MaxTwos) continue;
            Delta = IDelta - lengthI;
            StartPosition = Math.min(1, -Delta);
            EndPosition = Math.min(lengthI, lengthJ - Delta) - 1;
            for (ITwo = 1; ITwo <= twoPositions[IDelta][0]; ITwo++) {
                ITwoPosition = twoPositions[IDelta][ITwo];
                if (ITwoPosition < StartPosition) continue;
                iIAA = SequenceI[ITwoPosition];
                iJAA = SequenceJ[ITwoPosition + Delta];
                Score = blosum[iIAA][iJAA];
                iIAA = SequenceI[ITwoPosition + 1];
                iJAA = SequenceJ[ITwoPosition + 1 + Delta];
                Score = Score + blosum[iIAA][iJAA];
                ScoreMax = Score;
                ILeft = ITwoPosition;
                IRight = ITwoPosition + 1;
                //backwards
                for (IPosition = ITwoPosition - 1; IPosition >= StartPosition; IPosition--) {
                    if (IPosition < 0) break;
                    iIAA = SequenceI[IPosition];
                    if ((IPosition + Delta) < 0) break;
                    iJAA = SequenceJ[IPosition + Delta];
                    Score = Score + blosum[iIAA][iJAA];
                    if (Score <= 0) break;
                    if (Score > ScoreMax) {
                        ScoreMax = Score;
                        ILeft = IPosition;
                    }//if
                }//for
                //forward
                Score = ScoreMax;
                for (IPosition = ITwoPosition + 2; IPosition <= EndPosition; IPosition++) {
                    iIAA = SequenceI[IPosition];
                    iJAA = SequenceJ[IPosition + Delta];
                    Score = Score + blosum[iIAA][iJAA];
                    if (Score <= 0) break;
                    if (Score > ScoreMax) {
                        ScoreMax = Score;
                        IRight = IPosition;
                    }//if
                }//for forward
                if (ScoreMax >= SCORECUTOFF) {
                    if (ISegment < MAXSEGMENTS) {
                        ISegment++;
                        segments[ISegment].iIBegin = (short) ILeft;
                        segments[ISegment].iIEnd = (short) IRight;
                        segments[ISegment].iJBegin = (short) (ILeft + Delta);
                        segments[ISegment].iJEnd = (short) (IRight + Delta);
                        segments[ISegment].iScore = (short) (ScoreMax);
                        segments[ISegment].iNTwos = twoPositions[IDelta][0];
                        segments[ISegment].iDiagonal = (short) IDelta;
                    }//if
                    else {
                        System.out.println("Number of segments exceeded\n");
                    }//else
                }//if
                StartPosition = IPosition + 1;
            } //for ITwo
        }//for

        NSegments = ISegment;
//  (*NBlastTwos)=0;
        if (NSegments == 0) return 0;

        for (; ;) {
            ISwap = 0;
            for (ISegment = 1; ISegment <= NSegments - 1; ISegment++) {
                if (segments[ISegment].iIBegin > segments[ISegment + 1].iIBegin) {
                    Segment = segments[ISegment];
                    segments[ISegment] = segments[ISegment + 1];
                    segments[ISegment + 1] = Segment;
                    ISwap = 1;
                }//if
            }//for
            if (ISwap == 0) break;
        }//for

        for (ISegment = 1; ISegment <= NSegments; ISegment++) {
            ScoreSegment[ISegment] = segments[ISegment].iScore;
            SegmentLength[ISegment] = segments[ISegment].iIEnd - segments[ISegment].iIBegin + 1;
        }//for

        for (ISegment = NSegments; ISegment >= 1; ISegment--) {
            MaxScoreSegment = ScoreSegment[ISegment];
            SegmentLengthTotal = SegmentLength[ISegment];
            SegmentPointer[ISegment] = ISegment;
            for (IISegment = ISegment + 1; IISegment <= NSegments; IISegment++) {
                if (segments[IISegment].iIBegin >= segments[ISegment].iIEnd && segments[IISegment].iJBegin >= segments[ISegment].iJEnd) {
                    iDeltaX = segments[ISegment].iIEnd - segments[IISegment].iIBegin;
                    iDeltaY = segments[ISegment].iJEnd - segments[IISegment].iJBegin;
                    iGAPPen = GAPINIT + GAPPENALTY * Math.max(Math.abs(iDeltaX), Math.abs(iDeltaY));
                    if (ScoreSegment[ISegment] + ScoreSegment[IISegment] - iGAPPen > MaxScoreSegment) {
                        MaxScoreSegment = ScoreSegment[ISegment] + ScoreSegment[IISegment] - iGAPPen;
                        SegmentLengthTotal = SegmentLength[ISegment] + SegmentLength[IISegment];
                        SegmentPointer[ISegment] = IISegment;
                    }//if
                }//if
            }//for
            ScoreSegment[ISegment] = MaxScoreSegment;
            SegmentLength[ISegment] = SegmentLengthTotal;
        }//for

        ScoreMax = 0;
        //    LengthMax = 0;
        NSegmentMax = 0;
        for (ISegment = 1; ISegment <= NSegments; ISegment++) {
            if (ScoreMax < ScoreSegment[ISegment]) {
                ScoreMax = ScoreSegment[ISegment];
                //              LengthMax = SegmentLength[ISegment];
                NSegmentMax = ISegment;
            }//
        }//for

        ISegment = NSegmentMax;
        for (; ;) {
            if (ISegment == SegmentPointer[ISegment]) break;
            ISegment = SegmentPointer[ISegment];
        }//for
//  }//if

        return ScoreMax;


    }//int

    static byte[] ProteinSequence2Byte(String sProteinSequence) {

        byte[] iProteinSequence = new byte[sProteinSequence.length()];
        for (int IPosition = 0; IPosition < sProteinSequence.length(); IPosition++) {
            iProteinSequence[IPosition] = (byte) Char2Int(sProteinSequence.charAt(IPosition));
        }//for
        return iProteinSequence;
    }

    static int SmithWaterman(byte[] Sequence1, byte[] Sequence2) {

        short i, j, Direction, UpValue, DiagonalValue, Max, ScoreMax, IMax, JMax;
        short w1;
        short u;
        byte IAA;
        byte JAA;
        int Length1 = Sequence1.length;
        int Length2 = Sequence2.length;

        short[][] P = new short[Length1 + 1][Length2 + 1];
        short[][] Q = new short[Length1 + 1][Length2 + 1];
        short[][] D = new short[Length1 + 1][Length2 + 1];
        byte[][] E = new byte[Length1 + 1][Length2 + 1];

        w1 = 10 + 1;
        u = 1;

        ScoreMax = 0;
        IMax = 0;
        JMax = 0;
        for (j = 0; j <= Length2; j++) {
            P[0][j] = 0;
            Q[0][j] = 0;
            D[0][j] = 0;
            E[0][j] = UP;
        } //for
        for (i = 0; i <= Length1; i++) {
            P[i][0] = 0;
            Q[i][0] = 0;
            D[i][0] = 0;
            E[i][0] = LEFT;
        }//for
        for (j = 1; j <= Length2; j++)
            for (i = 1; i <= Length1; i++) {
                short max = (short) (D[i - 1][j] - w1);
                if ((P[i - 1][j] - u) > max) {
                    P[i][j] = (short) (D[i - 1][j] - w1);
                }
                max = (short) (D[i][j - 1] - w1);
                if ((Q[i][j - 1] - u) > max) {
                    Q[i][j] = (short) (Q[i][j - 1] - u);
                }
                max = P[i][j];
                Direction = LEFT;
                UpValue = Q[i][j];
                if (max <= UpValue) {
                    max = UpValue;
                    Direction = UP;
                } //if
                IAA = Sequence1[i - 1];
                JAA = Sequence2[j - 1];
                DiagonalValue = (short) (D[i - 1][j - 1] + blosum[IAA][JAA]);
                if (max <= DiagonalValue) {
                    Max = DiagonalValue;
                    Direction = DIAGONAL;
                } //if
                if (max < 0) {
                    max = 0;
                }
                E[i][j] = (byte) Direction;
                D[i][j] = max;
                if (max >= ScoreMax) {
                    ScoreMax = max;
                    IMax = i;
                    JMax = j;
                } //if
            } //for

        return ScoreMax;

    }

}
